# Supplementary material for: Minimal training sufficient to diagnose pediatric wrist fractures with ultrasound
Source: Crit Ultrasound J. 2017 May 8;9:11. doi: 10.1186/s13089-017-0066-z (PMC5422216; doi:10.1186/s13089-017-0066-z)
Supplement: Supplementary file 1 — Additional file 1. Ultrasound wrist study. [file 13089_2017_66_MOESM1_ESM.xlsx]

## Sheet: Totalmatris
Examination date	Patient ID	US interpretation	Advisable treatment according to conultants	Radiograph interpretation	Senior radiologist interpretation	Comments
2015-05-13	96	Complete fracture or great displacement	II	Complete fracture or great displacement	c
2015-03-06	15	Complete fracture or great displacement	III	Complete fracture or great displacement	d
2015-03-13	23	Complete fracture or great displacement	III	Complete fracture or great displacement	d
2015-03-19	28	Complete fracture or great displacement	III	Complete fracture or great displacement	d
2015-03-24	33	Complete fracture or great displacement	III	Complete fracture or great displacement	d
2015-03-30	44	Complete fracture or great displacement	III	Complete fracture or great displacement	c
2015-04-11	56	Complete fracture or great displacement	III	Complete fracture or great displacement	c
2015-04-13	58	Complete fracture or great displacement	III	Complete fracture or great displacement	d
2015-05-11	90	Complete fracture or great displacement	III	Complete fracture or great displacement	c
2015-05-12	95	Complete fracture or great displacement	III	Complete fracture or great displacement	d
2015-05-21	104	Complete fracture or great displacement	III	Complete fracture or great displacement	c
2015-02-24	6	Complete fracture or great displacement	IV	Complete fracture or great displacement	d
2015-03-04	13	Complete fracture or great displacement	IV	Complete fracture or great displacement	d
2015-04-27	77	Complete fracture or great displacement	IV	Complete fracture or great displacement	d
2015-04-25	74	Complete fracture or great displacement	II	Infraction/Greenstick fracture minor displacement	c
2015-05-06	85	Infraction/Greenstick fracture minor displacement	II	Complete fracture or great displacement	c
2015-03-12	19	Infraction/Greenstick fracture minor displacement	II (both sides)	Complete fracture or great displacement	d	19 och 20 = samma patient: Vänster handled.
2015-03-20	30	Infraction/Greenstick fracture minor displacement	III	Complete fracture or great displacement	d
2015-03-27	40	Infraction/Greenstick fracture minor displacement	III	Complete fracture or great displacement	d
2015-04-01	48	Infraction/Greenstick fracture minor displacement	III	Complete fracture or great displacement	d
2015-04-16	63	Infraction/Greenstick fracture minor displacement	III	Complete fracture or great displacement	d
2015-04-24	73	Infraction/Greenstick fracture minor displacement	IV	Complete fracture or great displacement	d
2015-02-20	2	Infraction/Greenstick fracture minor displacement	II	Infraction/Greenstick fracture minor displacement	c
2015-02-20	1	Infraction/Greenstick fracture minor displacement	II	Infraction/Greenstick fracture minor displacement	b
2015-02-22	3	Infraction/Greenstick fracture minor displacement	II	Infraction/Greenstick fracture minor displacement	c
2015-02-23	4	Infraction/Greenstick fracture minor displacement	II	Infraction/Greenstick fracture minor displacement	b
2015-02-24	5	Infraction/Greenstick fracture minor displacement	II	Infraction/Greenstick fracture minor displacement	b
2015-02-25	7	Infraction/Greenstick fracture minor displacement	II	Infraction/Greenstick fracture minor displacement	b
2015-02-26	8	Infraction/Greenstick fracture minor displacement	II	Infraction/Greenstick fracture minor displacement	b
2015-03-04	12	Infraction/Greenstick fracture minor displacement	II	Infraction/Greenstick fracture minor displacement	b
2015-03-11	18	Infraction/Greenstick fracture minor displacement	II	Infraction/Greenstick fracture minor displacement	d
2015-03-12	21	Infraction/Greenstick fracture minor displacement	II	Infraction/Greenstick fracture minor displacement	b
2015-03-12	20	Infraction/Greenstick fracture minor displacement	II	Infraction/Greenstick fracture minor displacement	d	19 och 20 = samma patient: Höger handled.
2015-03-12	22	Infraction/Greenstick fracture minor displacement	II	Infraction/Greenstick fracture minor displacement	b
2015-03-17	24	Infraction/Greenstick fracture minor displacement	II	Infraction/Greenstick fracture minor displacement	b
2015-03-18	26	Infraction/Greenstick fracture minor displacement	II	Infraction/Greenstick fracture minor displacement	b
2015-03-20	31	Infraction/Greenstick fracture minor displacement	II	Infraction/Greenstick fracture minor displacement	c
2015-03-23	32	Infraction/Greenstick fracture minor displacement	II	Infraction/Greenstick fracture minor displacement	b
2015-03-24	34	Infraction/Greenstick fracture minor displacement	II	Infraction/Greenstick fracture minor displacement	c
2015-03-27	38	Infraction/Greenstick fracture minor displacement	II	Infraction/Greenstick fracture minor displacement	d
2015-03-27	41	Infraction/Greenstick fracture minor displacement	II	Infraction/Greenstick fracture minor displacement	b
2015-03-29	42	Infraction/Greenstick fracture minor displacement	II	Infraction/Greenstick fracture minor displacement	d
2015-03-31	46	Infraction/Greenstick fracture minor displacement	II	Infraction/Greenstick fracture minor displacement	b
2015-04-01	50	Infraction/Greenstick fracture minor displacement	II	Infraction/Greenstick fracture minor displacement	b
2015-04-01	49	Infraction/Greenstick fracture minor displacement	II	Infraction/Greenstick fracture minor displacement	b
2015-04-07	51	Infraction/Greenstick fracture minor displacement	II	Infraction/Greenstick fracture minor displacement	b
2015-04-08	52	Infraction/Greenstick fracture minor displacement	II	Infraction/Greenstick fracture minor displacement	c
2015-04-09	53	Infraction/Greenstick fracture minor displacement	II	Infraction/Greenstick fracture minor displacement	c	53 and 54 = same patient: sin.
2015-04-09	54	Infraction/Greenstick fracture minor displacement	II	Infraction/Greenstick fracture minor displacement	c	53 and 54 = same patient: dx.
2015-04-10	55	Infraction/Greenstick fracture minor displacement	II	Infraction/Greenstick fracture minor displacement	b
2015-04-14	59	Infraction/Greenstick fracture minor displacement	II	Infraction/Greenstick fracture minor displacement	c
2015-04-15	60	Infraction/Greenstick fracture minor displacement	II	Infraction/Greenstick fracture minor displacement	c
2015-04-21	67	Infraction/Greenstick fracture minor displacement	II	Infraction/Greenstick fracture minor displacement	b
2015-04-23	72	Infraction/Greenstick fracture minor displacement	II	Infraction/Greenstick fracture minor displacement	b
2015-04-23	70	Infraction/Greenstick fracture minor displacement	II	Infraction/Greenstick fracture minor displacement	b
2015-04-26	76	Infraction/Greenstick fracture minor displacement	II	Infraction/Greenstick fracture minor displacement	c
2015-04-27	79	Infraction/Greenstick fracture minor displacement	II	Infraction/Greenstick fracture minor displacement	b
2015-04-28	82	Infraction/Greenstick fracture minor displacement	II	Infraction/Greenstick fracture minor displacement	d
2015-04-28	83	Infraction/Greenstick fracture minor displacement	II	Infraction/Greenstick fracture minor displacement	b
2015-05-06	86	Infraction/Greenstick fracture minor displacement	II	Infraction/Greenstick fracture minor displacement	c
2015-05-11	89	Infraction/Greenstick fracture minor displacement	II	Infraction/Greenstick fracture minor displacement	b
2015-05-11	91	Infraction/Greenstick fracture minor displacement	II	Infraction/Greenstick fracture minor displacement	b
2015-05-19	98	Infraction/Greenstick fracture minor displacement	II	Infraction/Greenstick fracture minor displacement	c
2015-05-26	107	Infraction/Greenstick fracture minor displacement	II	Infraction/Greenstick fracture minor displacement	b
2015-05-26	108	Infraction/Greenstick fracture minor displacement	II	Infraction/Greenstick fracture minor displacement	b
2015-05-26	109	Infraction/Greenstick fracture minor displacement	II	Infraction/Greenstick fracture minor displacement	b
2015-05-27	111	Infraction/Greenstick fracture minor displacement	II	Infraction/Greenstick fracture minor displacement	b
2015-05-27	110	Infraction/Greenstick fracture minor displacement	II	Infraction/Greenstick fracture minor displacement	b
2015-07-29	116	Infraction/Greenstick fracture minor displacement	II	Infraction/Greenstick fracture minor displacement	b
2015-08-25	117	Infraction/Greenstick fracture minor displacement	II	Infraction/Greenstick fracture minor displacement	b
2015-05-26	105	Infraction/Greenstick fracture minor displacement	II	Infraction/Greenstick fracture minor displacement	b
2015-03-05	14	Infraction/Greenstick fracture minor displacement	III	Infraction/Greenstick fracture minor displacement	c
2015-03-17	25	Infraction/Greenstick fracture minor displacement	III	Infraction/Greenstick fracture minor displacement	b
2015-05-19	100	Infraction/Greenstick fracture minor displacement	I	No fracture	a
2015-05-19	99	Infraction/Greenstick fracture minor displacement	I	No fracture	a
2015-05-26	106	Infraction/Greenstick fracture minor displacement	I	No fracture	a
2015-03-31	45	Infraction/Greenstick fracture minor displacement	I	No fracture	a
2015-03-02	11	Infraction/Greenstick fracture minor displacement	II	Uncertain finding	c
2015-05-21	103	Infraction/Greenstick fracture minor displacement	II	Uncertain finding	b
2015-05-11	93	No fracture	I	Uncertain finding	a	Older fracture under healing
2015-04-27	80	No fracture	II	Infraction/Greenstick fracture minor displacement	b
2015-02-26	10	No fracture	I	No fracture	a
2015-02-26	9	No fracture	I	No fracture	a
2015-03-10	17	No fracture	I	No fracture	a
2015-03-19	29	No fracture	I	No fracture	a
2015-03-25	36	No fracture	I	No fracture	a
2015-03-26	37	No fracture	I	No fracture	a
2015-03-27	39	No fracture	I	No fracture	a
2015-03-31	47	No fracture	I	No fracture	a
2015-04-16	62	No fracture	I	No fracture	a
2015-04-20	65	No fracture	I	No fracture	a
2015-04-21	66	No fracture	I	No fracture	a
2015-04-22	69	No fracture	I	No fracture	a
2015-04-23	71	No fracture	I	No fracture	a
2015-04-25	75	No fracture	I	No fracture	a
2015-04-28	81	No fracture	I	No fracture	a
2015-05-06	87	No fracture	I	No fracture	a
2015-05-06	84	No fracture	I	No fracture	a
2015-05-07	88	No fracture	I	No fracture	a
2015-05-11	92	No fracture	I	No fracture	a
2015-05-12	94	No fracture	I	No fracture	a
2015-05-16	97	No fracture	I	No fracture	a
2015-05-20	102	No fracture	I	No fracture	a
2015-05-28	112	No fracture	I	No fracture	a
2015-06-01	114	No fracture	I	No fracture	a
2015-06-01	113	No fracture	I	No fracture	a
2015-04-20	64	No fracture	I	No fracture	a
2015-04-11	57	No fracture	II	No fracture	(b)	ulna fracture
2015-05-20	101	No fracture	I	Uncertain finding	a
2015-06-08	115	Uncertain finding	II	Infraction/Greenstick fracture minor displacement	b
2015-03-06	16	Uncertain finding	I	No fracture	a
2015-03-18	27	Uncertain finding	I	No fracture	a
2015-03-24	35	Uncertain finding	I	No fracture	a
2015-04-27	78	Uncertain finding	I	No fracture	a
2015-03-30	43	Uncertain finding	I	Uncertain finding	a
2015-04-22	68	Uncertain finding	II	Uncertain finding	b
			I= No treatment		a= no fracture
			II= Cast with no follow-up		b= infraction or greenstick
			III = Control radiograph advised		c= complete fracture
			IV= Reposition or operation advised

## Sheet: Blad 1
Ultrasound result
